# Supplementary material for: Mixed Matrix Membranes for Efficient CO2 Separation Using an Engineered UiO-66 MOF in a Pebax Polymer
Source: Polymers (Basel). 2022 Feb 9;14(4):655. doi: 10.3390/polym14040655 (PMC8880452; doi:10.3390/polym14040655)
Supplement: Supplementary file 1 [file polymers-14-00655-s001.zip]

Archive with 1 entries (1 files):
- polymers-1568309-supplementary.pdf
